# Supplementary material for: Construction of prognostic signature of patients with oral squamous cell carcinoma based on pyroptosis-related long non-coding RNAs
Source: Front Surg. 2022 Aug 23;9:935765. doi: 10.3389/fsurg.2022.935765 (PMC9533653; doi:10.3389/fsurg.2022.935765)
Supplement: Supplementary file 1 [file Table1.xlsx]

## Sheet: Sheet1
Table S1 Sequence of primers
Primer name	Primer sequence
AC136475.2 F	GCTGCCAACATGCATCTACG
AC136475.2 R	TGCAGCCAGACCTAACTGTG
AC024075.2 F	GAAACGTTTGGTGGGGCTTC
AC024075.2 R	GCAGTGTTGCCTTCACACAG
JPX F	TGCAGTCAGAAGGGAGCAAT
JPX R	CACCGTCATCAGGCTGTCTT
ZFAS1 F	GCTATTGTCCTGCCCGTTAG
ZFAS1 R	TCGTCAGGAGATCGAAGGTT
TNFRSF10A-AS1 F	TAGGATGAGAGCTGCCCACT
TNFRSF10A-AS1 R	GGCCGTCCAGTAAGCTAAGG
LINC00847 F	TGACCATCAGAATGGCAGATA
LINC00847 R	GACCCTGACGCTGTCGATCAA
AC099850.3 F	CCCAGGTTCAAGTAACTGGGAC
AC099850.3 R	GACAATGCCTTGCCAAGGAATC
IER3-AS F	ATGCTGGGTTCTGTGACTCC
IER3-AS R	TGAAGTCGCCTTTAGGGTGG
GAPDH F	TGACTTCAACAGCGACACCCA
GAPDH R	CACCCTGTTGCTGTAGCCAAA
